# Supplementary material for: Factors That Impact Psychosocial Recovery 12 Months After Non-Severe Pediatric Burn in Western Australia
Source: Eur Burn J. 2026 Jan 19;7(1):5. doi: 10.3390/ebj7010005 (PMC12922029; doi:10.3390/ebj7010005)
Supplement: Supplementary file 1 [file ebj-07-00005-s001.zip]

Archive with 2 entries (1 files):
- ebj-4044149-supplementary/
- ebj-4044149-supplementary/ebj-4044149-supplementary.pdf
